# Supplementary material for: Treatment strategies for motor fluctuations in Parkinson’s disease: a systematic review of efficacy, functionality, and drug accessibility with a focus on Latin America
Source: Front Pharmacol. 2025 Dec 3;16:1725248. doi: 10.3389/fphar.2025.1725248 (PMC12708893; doi:10.3389/fphar.2025.1725248)
Supplement: Supplementary file 2 [file Supplementaryfile2.xlsx]

## Sheet: Marketing Auth.
Marketing Authorization	USA	Argentina	Brazil	Mexico	Chile	Colombia	Guatemala	Costa Rica	Peru	Panama
Rasagiline	1	1	1	1	1	1	1	1	1	?
Pramipexole	1	1	1	1	1	0	1	1	1	?
Pramipexole ER	1	1	1	1	1	1	1	1	0	?
Amantadine*	1	1	1	1	1	1	1	0	0	?
Rotigotine	1	1	1	1	1	1	0	1	0	?
Levodopa carbidopa CR	1	1	1	0	1	0	1	1	0	?
Selegiline	1	1	1	1	1	0	1	0	1	?
Perampanel	1	1	1	1	1	0	0	0	1	?
Apomorphine	1	1	0	1	0	1	0	0	0	?
Entacapone**	1	1	1	1	0	0	1	0	0	?
Nicotine***	1	1	1	1	0	0	0	0	0	?
Safinamide	1	0	1	0	0	1	0	0	0	?
Zonisamide	1	1	0	1	0	0	0	0	0	?
Ropinirole	1	1	0	1	1	0	0	0	0	?
IPX066	1	0	0	0	0	0	0	0	0	?
Opicapone	1	0	0	0	0	0	0	0	0	?
Foslevodopa foscarbidopa	1	0	0	0	0	0	0	0	0	?
Istradefylline	1	0	0	0	0	0	0	0	0	?
Levodopa carbidopa intestinal gel	1	0	0	0	0	0	0	0	0	?
Terguride	0	0	0	0	0	0	0	0	0	?
	19	13	11	12	9	6	7	5	4
	Food and Drug Administration	Administración Nacional de Medicamentos, Alimentos y Tecnología Médica	Agência Nacional de Vigilância Sanitária	Comisión Federal para la Protección contra Riesgos Sanitarios	Agencia Nacional de Medicamentos	Instituto Nacional de Vigilancia de Medicamentos y Alimentos	Departamento de Regulación y Control de Productos Farmacéuticos y Afines	Dirección de Regulación de Productos de Interés Sanitario	Dirección General de Medicamentos, Insumos y Drogas	Dirección Nacional de Farmacia y Drogas
	FDA	ANMAT	ANVISA	COFEPRIS	ANAMED	INVIMA	DRCPFA	DRPIS	DIGEMID	DNFD
*Immediate release only	https://www.accessdata.fda.gov/scripts/cder/daf/	https://servicios.pami.org.ar/vademecum/views/consultaPublica/listado.zul	https://consultas.anvisa.gov.br/#/medicamentos/	https://tramiteselectronicos02.cofepris.gob.mx/BuscadorPublicoRegistrosSanitarios/BusquedaRegistroSanitario.aspx	https://registrosanitario.ispch.gob.cl/	https://consultaregistro.invima.gov.co/Consultas/consultas/consreg_encabcum.jsp	https://medicamentos.mspas.gob.gt/index.php/consultas/registros-vigentes	https://registrelo.go.cr/reports/62	https://www.digemid.minsa.gob.pe/rsProductosFarmaceuticos/	https://tramites-minsa.panamadigital.gob.pa/sirfad/VALIDADOR/
**Only alone										Not working
***Only patches
Ranking of drugs approved	Number of drugs approved
USA	19
Argentina	13
Mexico	12
Brazil	11
Chile	9
Guatemala	7
Colombia	6
Costa Rica	5
Peru	4

## Sheet: DDD (USD-PPP)
	ATC code	DDD (mg)	Via	USA	Argentina	Brazil	Mexico	Chile	Colombia	Guatemala	Costa Rica	Peru	Panama
Rasagiline	N04BD02	1	O	3.49 ± 1.86	0.76 ± 0.13	0.96 ± 0.36	3.52 ± 1.04	0.71 ± 0.23	0.92 ± 0.52	2.10	2.60	2.16	2.44		Nominal USD
					2.12 ± 0.37	2.15 ± 0.81	6.66 ± 1.97	1.46 ± 0.48	2.51 ± 1.42	4.87	4.13	4.36	5.30		PPP-adjusted
Pramipexole	N04BC05	2.5	O	2.27 ± 2.29	4.87 ± 2.44	2.03 ± 0.74	5.71 ± 5.55	5.63 ± 2.88		8.92 ± 5.11	8.73 ± 3.47	6.48 ± 1.72	9.32 ± 5.31
					13.64 ± 6.83	4.54 ± 1.66	10.80 ± 10.50	11.60 ± 5.93		20.64 ± 11.82	13.86 ± 5.51	13.11 ± 3.49	20.26 ± 11.55
Pramipexole ER*	N04BC05	2.5	O	12.47 ± 10.72	7.42 ± 1.55	3.23 ± 0.30	22.29 ± 17.32	4.27 ± 1.60	2.06 ± 0.40	5.75 ± 3.20	11.50 ± 9.14		10.71
					20.78 ± 4.33	7.23 ± 0.66	42.16 ± 32.75	8.80 ± 3.29	5.66 ± 1.09	13.30 ± 7.42	18.25 ± 14.52		23.29
Amantadine	N04BB01	200	O	1.31	2.99 ± 0.14	0.43	1.73 ± 0.29	0.99	4.30	1.69
					8.36 ± 0.38	0.96	3.27 ± 0.55	2.05	11.81	3.90
Rotigotine	N04BC09	6	TD	43.68 ± 28.18	19.52 ± 9.79	4.01 ± 0.32	11.53 ± 7.95	4.69 ± 1.20	3.63 ± 0.01		NF
					54.65 ± 27.43	8.97 ± 0.71	21.80 ± 15.03	9.66 ± 2.47	9.95 ± 0.02		NF
Levodopa carbidopa CR##	N04BA02	600	O	3.48 ± 1.09	1.42 ± 0.18	3.02		3.36		6.42 ± 2.12	4.31
					3.98 ± 0.50	6.75		6.93		14.87 ± 4.90	6.84
Selegiline	N04BD01	5	O	1.75	0.27	0.53	3.44	NF		NF		0.83 ± 0.51
					0.75	1.18	6.51	NF		NF		1.68 ± 1.04
Perampanel	N03AX22	8	O	48.27 ± 22.03	11.17 ± 7.86	6.46 ± 1.49	8.88	13.39 ± 4.91				NF
					31.27 ± 22.01	14.46 ± 3.33	16.79	27.59 ± 10.11				NF
Apomorphine	N04BC07	20	P	612.27	193.52 ± 133.15		24.86		9.88
					541.87 ± 372.82		47.01		27.12
Entacapone	N04BX02	1000	O	3.97	12.41 ± 0.08	7.23	8.03			NF
					34.74 ± 0.24	16.16	15.18			NF
Nicotine	N07BA01	14	TD	2.40 ± 1.00	1.36 ± 0.71	3.38 ± 1.79	1.33
					3.80 ± 1.98	7.56 ± 3.99	2.51
Safinamide	N04BD03	75	O	42.76 ± 20.29		1.86 ± 0.43			NF
						4.17 ± 0.96			NF
Zonisamide	N03AX15	200	O	1.19 ± 0.56	4.14 ± 0.99		NF
					11.60 ± 2.76		NF
Ropinirole	N04BC04	6	O	0.63 ± 0.09	1.12 ± 0.25		NF	NF
					3.14 ± 0.69		NF	NF
IPX066**	N04BA02	1140	O	33.34 ± 12.55
Opicapone	N04BX04	50	O	35.47 ± 15.70
Foslevodopa foscarbidopa****	N04BA02	780	TD	106.44
Istradefylline#	N04CX01	20	O	50.91 ± 24.00
Levodopa carbidopa intestinal gel***	N04BA02	600	O	527.40
Terguride###	G02CB06		O
DDD: Defined Daily Dose	https://atcddd.fhi.no/atc_ddd_index/
O: oral
TD: transdermal
P: parenteral
*WHO does not differentiate ER from IR. Conversion factor was taken as 1:1 https://doi.org/10.1002/mds.23262
** https://doi.org/10.1016/j.jns.2016.11.047
***Used DDD for levodopa and decarboxylase inhibitor with conversion factor of 1:1 based on FDA DUOPA Labeling-Package Insert and http://dx.doi.org/10.2174/1874205X01206010037
**** A conversion factor of 1.3 is appied as recommended by FDA VYALEV Labeling-Package Insert
# DDD is not available, we used the recommended daily dose defined in the FDA NOURIANZ Labeling-Package Insert
## Used DDD for levodopa and decarboxylase inhibitor with conversion factor of 1:1 based on FDA SINEMET CR Labeling-Package Insert
### Not available in the US, only in Japan for ¥118 per 0.5 mg tablet ($0.8 USD)

## Sheet: US
Medicamento	Dose per unit (mg)	Units	Brand	Drugstore 1	Drugstore 2	Drugstore 3	Mean	Price per DDD (PAB)	SD	Price per DDD (USD)	SD				Tipo de cambio:	1	Purchasing Power Parity (PPP):	1
IPX066	95	30	Rytary	119.53	131.34	133.14	128.003	51.2013							NADAC (National Average Drug Acquisition Cost) 2025			data.medicaid.gov/dataset/f38d0706-1239-442c-a3cc-40ef1b686ac0
	145	30	Rytary	119.48	132.25		125.865	32.9853							SingleCare			www.singlecare.com
	195	30	Rytary	119.58	133.45		126.515	24.6542							GoodRx			www.goodrx.com
	245	30	Rytary	150.32	165.91		158.115	24.524							AbbVie Pharmaceutical Product Catalog
								33.3412	12.5475	33.3412	12.5475
Opicapone	25	30	ONGENTYS	641.63	755.6		698.615	46.5743
	50	30	ONGENTYS	706.29	755.83		731.06	24.3687
								35.4715	15.7018	35.4715	15.7018
Pramipexole	0.125	30	GENERIC	1.39	18.95		10.17	6.78
	0.25	30	GENERIC	1.48	12.55		7.015	2.33833
	0.5	30	GENERIC	1.74	16.94		9.34	1.55667
	0.75	30	GENERIC	2.58	24.3		13.44	1.49333
	1	30	GENERIC	2.09	18.68		10.385	0.865417
	1.5	30	GENERIC	2.14	19.3		10.72	0.595556
								2.27155	2.29056	2.27155	2.29056
Pramipexole ER	0.375	30	GENERIC	85.42	184.36		134.89	29.9756
	0.75	30	GENERIC	64.43	205.53		134.98	14.9978
	1.5	30	GENERIC	94.12	209.02		151.57	8.42056
	3	30	GENERIC	139.94	261.64		200.79	5.5775
	4.5	30	GENERIC	142.65	220.62		181.635	3.36361
								12.467	10.7199	12.467	10.7199
Rotigotine	2	1	NEUPRO	27.66	28.26		27.96	83.88
	4	1	NEUPRO	27.62	28.26		27.94	41.91
	6	1	NEUPRO	27.63	28.26		27.945	27.945
	8	1	NEUPRO	27.67	28.26		27.965	20.9738
								43.6772	28.18	43.6772	28.18
Safinamide	50	30	XADAGO	1095.9	1165.11	1165.89	1142.3	57.115
	100	30	XADAGO	1097	1165.11	1147.53	1136.55	28.4137
								42.7643	20.2949	42.7643	20.2949
Apomorphine	30	5	GENERIC		4592		4592	612.267
								612.267		612.267
Rasagiline	0.5	30	AZILECT	35.97	108.14		72.055	4.80367
	1	30	AZILECT	33.17	97.62		65.395	2.17983
								3.49175	1.85533	3.49175	1.85533
Zonisamide	25	30	GENERIC	2.33	10.41		6.37	1.69867
	50	30	GENERIC	2.96	16.09		9.525	1.27
	100	30	GENERIC	3.4	14.21		8.805	0.587
								1.18522	0.560661	1.18522	0.560661
Ropinirole	2	30	GENERIC	2.08	12.5		7.29	0.729
	4	30	GENERIC	2.38	19.88		11.13	0.5565
	5	30	GENERIC	2.67	27.59		15.13	0.6052
								0.630233	0.0889329	0.630233	0.0889329
Entacapone	200	30	GENERIC	11.46	36.22		23.84	3.97333		3.97333
Amantadine*	100	30	GENERIC	12.61	26.75		19.68	1.312
								1.312		1.312
Selegiline	5	20	GENERIC	26.94	43.02		34.98	1.749		1.749
Nicotine	7	7	GENERIC	11.25	12.76		12.005	3.43
	14	7	GENERIC	11.17	21.61		16.39	2.34143
	21	7	GENERIC	10.8	19.11		14.955	1.42429
								2.39857	1.00408	2.39857	1.00408
Perampanel	2	7	GENERIC	138.81	108.54	147.36	131.57	75.1829
	4	7	GENERIC	274.89	211.58	291.45	259.307	74.0876
	6	7	GENERIC	274.75	208.01	291.44	258.067	49.1556
	8	7	GENERIC	274.44	211.31	291.21	258.987	36.9981
	10	7	GENERIC	274.28	211.17	291.09	258.847	29.5825
	12	7	GENERIC	274.86	209.47	291.41	258.58	24.6267
								48.2722	22.0314	48.2722	22.0314
Levodopa carbidopa CR	20	100	DUOPA	1758			1758	527.4
								527.4		527.4
Foslevodopa foscarbidopa****	2400	7	VYALEV	2292.64			2292.64	106.444
								106.444		106.444
Istradefylline	20	30	NOURIANZ		2036.2		2036.2	67.8733
	40	30	NOURIANZ		2036.2		2036.2	33.9367
								50.905	23.9968	50.905	23.9968
Levodopa carbidopa CR	100	30	MADOPAR HBS		21.24		21.24	4.248
	200	30	MADOPAR HBS		27.11		27.11	2.711
								3.4795	1.08682	3.4795	1.08682

## Sheet: AR
Medicamento	Dose per unit (mg)	Units	Brand	Drugstore 1	Drugstore 2	Drugstore 3	Mean	Price per DDD (ARS)	SD	Price per DDD (USD)	SD	Price per DDD (PPP adjusted)	SD				Tipo de cambio:	1176.24	Purchasing Power Parity (PPP):	420.08
Pramipexole	0.25	100	Noxopran	65076	55315		60195.5	6019.55									Droguería Zeta S.R.L.			www.drzeta.com.ar
	0.25	100	Sifrol	117803		100133	108968	10896.8									Precios de Medicamentos Argentina			preciosdemedicamentos.com.ar
	0.25	30	Neurosomat	17781	15114		16447.5	5482.5									Alfabeta S.A.C.I.F. y S.			www.alfabeta.net
	0.25	30	Aroltex	9431			9431	3143.67									Listado de Precios de Referencia del Ministerio de Salud			www.argentina.gob.ar/precios-de-medicamentos
	0.25	30	Noxopran	19378	16472		17925	5975
	0.25	30	Nulipar	19619	16677	19619	18638.3	6212.78
	0.25	30	Pramip	11320	11320		11320	3773.33
	0.25	30	Nixol	5296			5296	1765.33
	0.25	30	Sifrol	39498			39498	13166
	0.25	60	Aroltex	17808			17808	2968
	0.25	60	Noxopran	38745	32934		35839.5	5973.25
	0.25	60	Nulipar	38333	32583		35458	5909.67
	0.5	30	Nulipar	40116	34099	40116	38110.3	6351.72
	1	100	Noxopran	254977	216731	254977	242228	6055.71
	1	100	Sifrol	414553	352370		383462	9586.54
	1	30	Neurosomat	65939	56049		60994	5082.83
	1	30	Noxopran	74032	62928	65076	67345.3	5612.11
	1	30	Nulipar	74952	63710	74952	71204.7	5933.72
	1	30	Pramip	38260	38261		38260.5	3188.38
	1	30	Aroltex	35730	35730		35730	2977.5
	1	30	Nixol	18532			18532	1544.33
	1	30	Sifrol	140901	119767		130334	10861.2
	1	60	Aroltex	72533	72533		72533	3022.21
	1	60	Noxopran	151743	128982		140362	5848.44
	1	60	Nulipar	153738	130677		142208	5925.31
								5731.03	2868.6	4.87235	2.4388	13.6427	6.82871
Pramipexole ER	0.75	30	Nulipar LP	74580			74580	8286.67
	0.75	30	Kinson XR	70175			70175	7797.22
	0.75	30	Sifrol ER	104852			104852	11650.2
	1.5	30	Kinson XR	124287			124287	6904.83
	1.5	30	Nulipar LP	131128		124287	127708	7094.86
	1.5	30	Sifrol ER	193975			193975	10776.4
	3	30	Nulipar LP	264761			264761	7354.47
	3	30	Sifrol ER	387954	329761		358858	9968.26
								8729.12	1821	7.42122	1.54816	20.7797	4.33489
Rotigotine	6	14	NEUPRO	257423	218809	214519	230250	16446.5
	2	7	NEUPRO	101017	85865		93441	40046.1
	4	14	NEUPRO	198245	168508		183376	19647.5
	8	14	NEUPRO	316600	269110		292855	15688.7
								22957.2	11521.1	19.5175	9.79489	54.6496	27.426
Safinamide
Apomorphine	30	1	APOKINON STYLO	199250	169362	157364	175325	116884
	5	10	APOKINON	914519	777341		845930	338372
								227628	156616	193.522	133.15	541.868	372.824
Rasagiline	1	30	RASAX	25588	21749		23668.5	788.95
	1	30	RAGIPAR	26313	22366		24339.5	811.317
	1	30	ELBRUS	27077	23015		25046	834.867
	1	30	AZILECT	36390	30932		33661	1122.03
								889.292	156.29	0.756048	0.132873	2.11696	0.372047
Zonisamide	50	30	KINAPLASE	46142	39221		42681.5	5690.87
	100	30	KINAPLASE	65691	55837		60764	4050.93
								4870.9	1159.61	4.14109	0.985863	11.5952	2.76045
Ropinirole	2	28	REQUIP PD	97804	83134		90469	1615.52
	4	28	REQUIP PD	157538	133908		145723	1301.1
	8	28	REQUIP PD	250928	213289		232108	1036.2
								1317.6	290.012	1.12019	0.246559	3.13656	0.690374
Entacapone	200	30	COMTAN	95125	80856		87990.5	14665.1
	200	60	COMTAN	188433	160168		174300	14525
								14595.1	99.0244	12.4083	0.0841875	34.7435	0.235728
Amantadine*	100	10	VIROSOL	19843	16867		18355	3671
	100	30	ACTISON	55210	46928		51069	3404.6
	100	30	VIROSOL	58896	50062		54479	3631.93
	100	60	ACTISON	108557	92273		100415	3347.17
								3513.67	161.615	2.98722	0.1374	8.3643	0.384725
Selegiline	5	60	BRINTENAL	20328	17279		18803.5	313.392		0.266436		0.746029
Nicotine	17.5	21	NICOTINELL TTS	71648	60900		66274	2524.72
	35	21	NICOTINELL TTS	75547	64214		69880.5	1331.06
	52.5	21	NICOTINELL TTS	78979	67132		73055.5	927.689
								1594.49	830.468	1.35559	0.706038	3.79568	1.97693
Perampanel	2	7	PYXIS	58243	49506		53874.5	30785.4
	4	7	PYXIS	58243	49506		53874.5	15392.7
	6	14	PYXIS	116362	98907		107634	10250.9
	8	14	PYXIS	140389	119331		129860	9275.71
	10	14	PYXIS	138314	117567		127940	7310.89
	12	14	PYXIS	131728	111969		121848	5802.31
								13136.3	9247.01	11.1681	7.86152	31.271	22.0125
Levodopa carbidopa CR	125	30	MADOPAR HBS	12315	10467		11391	1822.56
	125	50	MADOPAR HBS	15874			15874	1523.9
								1673.23	211.182	1.42253	0.17954	3.98313	0.502718

## Sheet: BR
Medicamento	Dose per unit (mg)	Units	Brand	Drugstore 1	Drugstore 2	Drugstore 3	Mean	Price per DDD (BRL)	SD	Price per DDD (USD)	SD	Price per DDD (PPP adjusted)	SD				Tipo de cambio:	5.54645	Purchasing Power Parity (PPP):	2.48
Pramipexole	0.25	30	QUERA	41.37	45.39	40.87	42.5433	14.1811									Listas de preços de medicamentos do Ministério da Saúde			www.gov.br/anvisa/pt-br/assuntos/medicamentos/cmed/precos
	0.25	30	EMS	27.71	23.51	34	28.4067	9.46889									Drogaria São Paulo			www.drogariasaopaulo.com.br
	0.25	30	PRATI-DONADUZZI	23.75	29.99	39.67	31.1367	10.3789									Drogaria Raia–Drogasil			www.drogaraia.com.br
	0.25	30	BIOSINTETICA	46.99			46.99	15.6633									Panvel Farmácias			www.panvel.com
	0.25	30	STABIL		51.19	51.19	51.19	17.0633
	1	30	STABIL	190.07	201.99	191.28	194.447	16.2039
	1	30	QUERA	88.99	107.49	110.67	102.383	8.53194
	1	30	PRATI-DONADUZZI	55.78	95.49	107.21	86.16	7.18
	1	30	BIOSINTETICA	98.66		82.89	90.775	7.56458
	1	30	ARCHE		76.27		76.27	6.35583
								11.2592	4.10722	2.02998	0.740512	4.53999	1.65614
Pramipexole ER	0.375	30	PISA	81.99	86.99		84.49	18.7756
	0.375	30	EUROFARMA			84.99	84.99	18.8867
	0.375	30	QUERA		83.49	87.66	85.575	19.0167
	0.375	30	MINERGI		94.99	86.97	90.98	20.2178
	0.75	30	QUERA	130.67	138.99	132.12	133.927	14.8807
	0.75	30	PISA	150.47	160	144.52	151.663	16.8515
	0.75	30	MINERGI	154.99	161.99	165.84	160.94	17.8822
	0.75	30	EUROFARMA	195.99		165.66	180.825	20.0917
	1.5	30	QUERA		334.99	304.46	319.725	17.7625
	1.5	30	PISA	294.99	345		319.995	17.7775
	1.5	30	MINERGI		337.01	327.97	332.49	18.4717
	1.5	30	EUROFARMA	419.99		292.49	356.24	19.7911
								17.9386	1.64508	3.23425	0.296601	7.23331	0.663341
Rotigotine	2	7	NEUPRO	52.9	60.53	53.46	55.63	23.8414
	4	28	NEUPRO	397.97	484.35	437.33	439.883	23.5652
	6	28	NEUPRO	546.47	652.08	588.78	595.777	21.2777
	8	28	NEUPRO	424.99	968.72	874.66	756.123	20.2533
								22.2344	1.75057	4.00876	0.315619	8.96549	0.705874
Safinamide	50	14	XADAGO	103.96	110.49	117.34	110.597	11.8496
	50	30	XADAGO	227.7	230	235.46	231.053	11.5527
	100	30	XADAGO	305.33	305.33	301.66	304.107	7.60267
								10.335	2.37092	1.86335	0.427465	4.16734	0.956015
Apomorphine
Rasagiline	1	30	Azilect	222.99	236.99	224.4	228.127	7.60422
	1	30	Zydus	113.85	115		114.425	3.81417
	1	30	Teva	114.99	158.31		136.65	4.555
								5.32446	2.00878	0.959976	0.362173	2.14696	0.809991
Zonisamide
Ropinirole
Entacapone	200	30	Comtan	226.99	256	238.52	240.503	40.0839		7.22694		16.1629
Amantadine*	100	30	Mantidan	34.99	37.19	35.39	35.8567	2.39044		0.430986		0.963889
Selegiline	5	20	Jumexil		58.44		58.44	2.922		0.526823		1.17823
Nicotine	7	7	Niquitin	72.65	121.09	119.46	104.4	29.8286
	14	7	Niquitin	76.07	126.78	125.09	109.313	15.6162
	21	7	Niquitin	79.46	128.99	130.68	113.043	10.766
								18.7369	9.90704	3.37818	1.78619	7.55521	3.99477
Perampanel	2	28	FYCOMPA	299.9			299.9	42.8429
	4	28	FYCOMPA	599.9			599.9	42.85
	6	28	FYCOMPA	649.9			649.9	30.9476
	8	28	FYCOMPA	749.9			749.9	26.7821
								35.8557	8.24943	6.46461	1.48733	14.4579	3.32638
Levodopa carbidopa CR	100	30	MADOPAR HBS	79.99	84.99	86.19	83.7233	16.7447		3.01899		6.75188

## Sheet: MX
Medicamento	Dose per unit (mg)	Units	Brand	Drugstore 1	Drugstore 2	Drugstore 3	Drugstore 4	Mean	Price per DDD (MXN)	SD	Price per DDD (USD)	SD	Price per DDD (PPP adjusted)	SD			Tipo de cambio:	19.0791	Purchasing Power Parity (PPP):	10.09
Pramipexole	0.25	30	Sunam	666		486		576	192								Farmacias San Pablo, S.A. de C.V.			www.farmaciasanpablo.com.mx
	0.25	30	Parkpex		603	442		522.5	174.167								Grupo Farmacéutico del Ahorro, S.A. de C.V.			fahorro.com
	0.25	30	Sifrol			1375		1375	458.333								Operadora de Farmacias Guadalajara, S.A. de C.V.			www.farmaciasguadalajara.com/
	0.5	30	Aurax	250				250	41.6667								Signufarma S.A. de C.V.			signufarma.com.mx
	0.5	30	Periamid	547	466			506.5	84.4167								Farmacia Coyoacán			farmaciacoyoacan.com
	0.5	30	Pharma Club				219	219	36.5								Pharma Club			www.pharmaclub.com.mx
	0.5	30	fahorro		227			227	37.8333
	0.5	30	Parkpex		623	462		542.5	90.4167
	0.5	30	Mepimer	576	556	419		517	86.1667
	0.5	30	Sunam	538		532		535	89.1667
	0.5	30	Ahorro		227			227	37.8333
	0.5	30	Sifrol		1837	1375		1606	267.667
	0.5	30	Pharmalife			204		204	34
	1	30	Sifrol	2158		1654		1906	158.833
	1	30	Mepimer	679	657	493		609.667	50.8056
	1	30	Sunam		770	703		736.5	61.375
	1	30	Parkpex		685	583		634	52.8333
	1	30	Periamid	726	622			674	56.1667
	1.5	30	Sunam		1099			1099	61.0556
									109.012	105.971	5.71371	5.55428	10.804	10.5025
Pramipexole ER	0.375	10	Parkpex XR	1132		917		1024.5	683
	0.375	10	Sifrol ER			1559		1559	1039.33
	0.75	10	Sifrol ER	1776	2048	1559		1794.33	598.111
	0.75	10	Parkpex XR	967		917		942	314
	1.5	10	Sifrol ER	2310	2207	1683		2066.67	344.444
	1.5	30	Sifrol ER	4532	5078	4103		4571	253.944
	3	10	Sifrol ER	2139		1682		1910.5	159.208
	3	30	Sifrol ER			390		390	10.8333
									425.359	330.408	22.2945	17.3178	42.1565	32.7461
Rotigotine	2	7	Nubrenza	935	1104			1019.5	436.929
	4	14	Nubrenza	1764	2273	1683		1906.67	204.286
	6	14	Nubrenza	2182	2291	1683		2052	146.571
	8	14	Nubrenza	1851	1628	1683		1720.67	92.1786
									219.991	151.696	11.5305	7.9509	21.8029	15.0343
Safinamide
Apomorphine	50	10	Dacepton	12157	11560			11858.5	474.34		24.8618		47.0109
Rasagiline	1	30	Qattiq	1979	1851			1915	63.8333
	1	30	Gizacrel	2117	2916	1801		2278	75.9333
	1	30	Dardaren	2161	2499	1851		2170.33	72.3444
	1	30	Azilect	2850	3457	2466		2924.33	97.4778
	1	30	Atensara		1184			1184	39.4667
	1	30	Ipradilet			1624		1624	54.1333
									67.1981	19.8529	3.52208	1.04056	6.65988	1.96758
Zonisamide
Ropinirole
Entacapone	200	30	COMTAN	919				919	153.167		8.02798		15.18
Amantadine*	100	30	KINESTREL	477	453	353	462	436.25	29.0833
	100	30	PK-MERZ	551	556			553.5	36.9
									32.9917	5.52722	1.7292	0.2897	3.26974	0.547792
Selegiline	5	20	Niar	1506		1121		1313.5	65.675		3.44225		6.50892
Nicotine	21	7	Niquitin	259	266	272		265.667	25.3016		1.32614		2.50759
Perampanel	4	28	FYCOMPA	2452	2292			2372	169.429		8.88032		16.7917

## Sheet: CL
Medicamento	Dose per unit (mg)	Units	Brand	Drugstore 1	Drugstore 2	Drugstore 3	Mean	Price per DDD (CLP)	SD	Price per DDD (USD)	SD	Price per DDD (PPP adjusted)	SD				Tipo de cambio:	937.757	Purchasing Power Parity (PPP):	455.2
Pramipexole	0.25	30	Biopsol	17951	15899	16312	16720.7	5573.56									Salcobrand			salcobrand.cl
	0.25	30	Parmital			9832	9832	3277.33									Farmacias Ahumada (FASA)			www.farmaciasahumada.cl
	0.25	30	Sifrol			28952	28952	9650.67									Cruz Verde			www.cruzverde.cl
	1	30	Opko	22087	19574		20830.5	1735.88
	1	30	Biopsol	62303	73599	56632	64178	5348.17
	1	30	Sifrol			73112	73112	6092.67
								5279.71	2699.09	5.63015	2.87824	11.5987	5.92946
Pramipexole ER	0.375	30	Sifrol ER	30623	27149	27832	28534.7	6341.04
	0.375	30	Intaxel	24287	21524	22072	22627.7	5028.37
	0.375	30	Praxis			13512	13512	3002.67
	0.75	30	Sifrol ER	58783	52124	53432	54779.7	6086.63
	0.75	30	Intaxel	38543	34199	31648	34796.7	3866.3
	0.75	30	Praxis			25112	25112	2790.22
	1.5	30	Intaxel	62215	55124	47794	55044.3	3058.02
	1.5	30	Sifrol ER	120823	106164	95352	107446	5969.24
	1.5	30	Praxis			40392	40392	2244
								4005.68	1499.34	4.27156	1.59886	8.79983	3.29381
Rotigotine	4	14	NEUPRO	55703	50569		53136	5693.14
	6	14	NEUPRO		52064		52064	3718.86
	8	14	NEUPRO		70589	70552	70570.5	3780.56
								4397.52	1122.47	4.6894	1.19697	9.66063	2.46587
Safinamide
Apomorphine
Rasagiline	1	30	Rangar	13463		17112	15287.5	509.583
	1	30	Elbrus	26311	22649		24480	816
								662.792	216.669	0.706784	0.231051	1.45604	0.475987
Zonisamide
Ropinirole
Entacapone
Amantadine*	100	30	Prayanol	14871	13519	13512	13967.3	931.156
								931.156		0.992961		2.0456
Selegiline
Nicotine
Perampanel	2	28			110690		110690	15812.9
	4	28	FYCOMPA	130290			130290	9306.43
								12559.6	4600.74	13.3933	4.90611	27.5915	10.1071
Levodopa carbidopa CR	100	30	PROLOPA HBS	15311	18099	13912	15774	3154.8
								3154.8		3.3642		6.93058

## Sheet: CO
Medicamento	Dose per unit (mg)	Units	Brand	Drugstore 1	Drugstore 2	Drugstore 3	Mean	Price per DDD (COP)	SD	Price per DDD (USD)	SD	Price per DDD (PPP adjusted)	SD				Tipo de cambio:	4115.88	Purchasing Power Parity (PPP):	1500.15
Pramipexole																	Farmacias Pasteur			www.farmaciaspasteur.com.co
																	Farmatodo			www.farmatodo.com.co
Pramipexole ER	0.375	10	Mirapex ER	14988	14800		14894	9929.33									Cruz Verde			www.cruzverde.com.co
	0.375	10	Pramipexole ER	10641	9850		10245.5	6830.33
	0.75	10	Mirapex ER	30788	30100		30444	10148
	0.75	10	Pramipexole ER	21668			21668	7222.67
	1.5	10	Mirapex ER	61538			61538	10256.3
	1.5	30	Mirapex ER		171850	168055	169952	9441.81
	1.5	30	Pramipexole ER			132570	132570	7365
	3	10	Pramipexole ER	81412			81412	6784.33
	3	10	Mirapex ER	123200			123200	10266.7
	3	30	Pramipexole ER	241023			241023	6695.08
	3	30	Mirapex ER		347050	349790	348420	9678.33
	4.5	30	Mirapex ER			518510	518510	9602.04
	4.5	30	Pramipexole ER	326705	339250		332978	6166.25
								8491.24	1628.11	2.06304	0.395568	5.66026	1.0853
Rotigotine	4	14	NEUPRO		142500	136710	139605	14957.7
	6	14	NEUPRO		213150	204255	208702	14907.3
	8	14	NEUPRO	276441	285450	272745	278212	14904.2
								14923.1	30.0109	3.62573	0.00729149	9.94772	0.0200053
Safinamide
Apomorphine	100	5	Dacepton	1017046			1017046	40681.8		9.88412		27.1185		Two presentations registered but only one price found in one drugstore
Rasagiline	1	10	Ragitar	57317	55400	45600	52772.3	5277.23
	1	30	Rasandar		68010		68010	2267
								3772.12	2128.56	0.916479	0.517157	2.51449	1.4189
Zonisamide
Ropinirole
Entacapone
Amantadine*	100	20	Zintergia	187379	166950		177164	17716.5
								17716.5		4.30441		11.8098
Selegiline
Nicotine
Perampanel

## Sheet: GT
Medicamento	Dose per unit (mg)	Units	Brand	Drugstore 1	Drugstore 2	Drugstore 3	Mean	Price per DDD (GTQ)	SD	Price per DDD (USD)	SD	Price per DDD (PPP adjusted)	SD				Tipo de cambio:	7.68382	Purchasing Power Parity (PPP):	3.32
Pramipexole	0.25	30	ARGOTAL	288.12	288.15	288.15	288.14	96.0467									Farmacias Cruz Verde Guatemala			cruzverde.com.gt
	0.25	30	PARMITAL	355.93	355.9	355.9	355.91	118.637									Farmacias Batres			farmaciasbatres.com
	0.25	30	NULIPAR	325	325	325	325	108.333									Farmacias Galeno			www.farmaciasgaleno.com.gt
	0.25	30	PRAMEXOL	285.29	285	285	285.097	95.0322
	1	30	NULIPAR	398.4	395	398.4	397.267	33.1056
	1	30	PRAMEXOL	360.36	360	360	360.12	30.01
	1	30	PARMITAL	443.9	443.9	443.9	443.9	36.9917
	1	30	ARGOTAL	359.34	359.35	359.35	359.347	29.9456
								68.5127	39.2367	8.91648	5.1064	20.6364	11.8183
Pramipexole ER	0.375	30	KINSON	323.33	323.3	323.3	323.31	71.8467
	0.75	30	KINSON	323.33	323.3	323.3	323.31	35.9233
	1.5	30	KINSON	444.74	444.75	444.75	444.747	24.7081
								44.1594	24.6249	5.74706	3.20477	13.301	7.41713
Rotigotine
Safinamide
Apomorphine
Rasagiline	1	30	MENUIX	484.8	484.8	484.8	484.8	16.16
								16.16		2.10312		4.86747
Zonisamide
Ropinirole
Entacapone														Registered but not available in pharmacies
Amantadine*	100	30	PK-MERZ	194.35	194.35	194.35	194.35	12.9567
								12.9567		1.68623		3.90261
Selegiline														Registered but not available in pharmacies
Nicotine
Perampanel
Levodopa carbidopa CR	100	30	GRIFOPARKIN SR	340.49	340.5		340.495	68.099
	200	30	GRIFOPARKIN SR	389.13	389.16		389.145	38.9145
	200	30	NAKOM	410.54			410.54	41.054
								49.3558	16.2673	6.42334	2.11708	14.8662	4.89978

## Sheet: CR
Medicamento	Dose per unit (mg)	Units	Brand	Drugstore 1	Drugstore 2	Drugstore 3	Mean	Price per DDD (CRC)	SD	Price per DDD (USD)	SD	Price per DDD (PPP adjusted)	SD				Tipo de cambio:	505.736	Purchasing Power Parity (PPP):	318.48
Pramipexole	0.25	30	PARMITAL	16520	17030	17360	16970	5656.67									FarmaValue			www.farmavalue.com
	1	30	PARMITAL	37830	38340		38085	3173.75									Farmacia La Bomba			www.farmacialabomba.com
								4415.21	1755.69	8.73025	3.47155	13.8634	5.51271				Farmacia Sucre			sucreenlinea.com
Pramipexole ER	0.375	10	Sifrol ER	37044			37044	12348
	0.75	10	Sifrol ER	34950			34950	5825
	1.5	30	Sifrol ER	93000			93000	2583.33
	3	30	Sifrol ER	89950			89950	2498.61
								5813.74	4623.21	11.4956	9.14154	18.2546	14.5165
Rotigotine														Registered but not available in pharmacies
Safinamide
Apomorphine
Rasagiline	1	30	Meniux	39209	39719		39464	1315.47
								1315.47		2.60109		4.13045
Zonisamide
Ropinirole
Entacapone
Amantadine*
Selegiline
Nicotine
Perampanel
Levodopa carbidopa CR	200	30	Nakom	21584	22015		21799.5	2179.95
								2179.95		4.31045		6.84486

[truncated: 4 more sheets: PE, PA, Exchange_rates, PPPs]
